# Supplementary material for: YHMI: a web tool to identify histone modifications and histone/chromatin regulators from a gene list in yeast
Source: Database (Oxford). 2018 Oct 29;2018:bay116. doi: 10.1093/database/bay116 (PMC6204766; doi:10.1093/database/bay116)
Supplement: Supplementary Data [file bay116_supp.zip]

Archive with 2 entries (2 files):
- Supplementary Table 1_short.pdf
- Supplementary Table 2.pdf
